# Supplementary material for: Measuring Photonics in Photosynthesis: Combined Micro-Fourier Image Spectroscopy and Pulse Amplitude Modulated Chlorophyll Fluorimetry at the Micrometre-Scale
Source: Biomimetics (Basel). 2022 Aug 7;7(3):107. doi: 10.3390/biomimetics7030107 (PMC9397104; doi:10.3390/biomimetics7030107)
Supplement: Supplementary file 1 [file biomimetics-07-00107-s001.zip]

Archive with 1 entries (1 files):
- biomimetics-1742778-supplementary.pdf
